# Supplementary material for: FERN – a Java framework for stochastic simulation and evaluation of reaction networks
Source: BMC Bioinformatics. 2008 Aug 29;9:356. doi: 10.1186/1471-2105-9-356 (PMC2553347; doi:10.1186/1471-2105-9-356)
Supplement: Additional file 1 — FERN distribution, Version 1.3. This archive contains the FERN source code and binaries as well as documentation and example models in FernML and SBML. [file 1471-2105-9-356-S1.zip]

Archive with 604 entries (536 files):
- fern/
- fern/CellDesigner4.0beta.sh
- fern/colt.jar
- fern/concurrent.jar
- fern/COPYING
- fern/COPYING.LESSER
- fern/doc/
- fern/doc/cytoscape.pdf
- fern/doc/FernMLSchema.xsd
- fern/doc/guide.pdf
- fern/doc/javadoc/
- fern/doc/javadoc/allclasses-frame.html
- fern/doc/javadoc/allclasses-noframe.html
- fern/doc/javadoc/constant-values.html
- fern/doc/javadoc/deprecated-list.html
- fern/doc/javadoc/fern/
- fern/doc/javadoc/fern/analysis/
- fern/doc/javadoc/fern/analysis/AnalysisBase.html
- fern/doc/javadoc/fern/analysis/AutocatalyticNetworkDetection.html
- fern/doc/javadoc/fern/analysis/class-use/
- fern/doc/javadoc/fern/analysis/class-use/AnalysisBase.html
- fern/doc/javadoc/fern/analysis/class-use/AutocatalyticNetworkDetection.html
- fern/doc/javadoc/fern/analysis/class-use/IntQueue.html
- fern/doc/javadoc/fern/analysis/class-use/IntSearchStructure.html
- fern/doc/javadoc/fern/analysis/class-use/IntStack.html
- fern/doc/javadoc/fern/analysis/class-use/NetworkSearchAction.html
- fern/doc/javadoc/fern/analysis/class-use/NetworkSearchAction.NeighborType.html
- fern/doc/javadoc/fern/analysis/class-use/NodeChecker.html
- fern/doc/javadoc/fern/analysis/class-use/NodeCheckerByAnnotation.html
- fern/doc/javadoc/fern/analysis/class-use/ShortestPath.html
- fern/doc/javadoc/fern/analysis/class-use/ShortestPath.Path.html
- fern/doc/javadoc/fern/analysis/IntQueue.html
- fern/doc/javadoc/fern/analysis/IntSearchStructure.html
- fern/doc/javadoc/fern/analysis/IntStack.html
- fern/doc/javadoc/fern/analysis/NetworkSearchAction.html
- fern/doc/javadoc/fern/analysis/NetworkSearchAction.NeighborType.html
- fern/doc/javadoc/fern/analysis/NodeChecker.html
- fern/doc/javadoc/fern/analysis/NodeCheckerByAnnotation.html
- fern/doc/javadoc/fern/analysis/package-frame.html
- fern/doc/javadoc/fern/analysis/package-summary.html
- fern/doc/javadoc/fern/analysis/package-tree.html
- fern/doc/javadoc/fern/analysis/package-use.html
- fern/doc/javadoc/fern/analysis/ShortestPath.html
- fern/doc/javadoc/fern/analysis/ShortestPath.Path.html
- fern/doc/javadoc/fern/benchmark/
- fern/doc/javadoc/fern/benchmark/Benchmark.html
- fern/doc/javadoc/fern/benchmark/class-use/
- fern/doc/javadoc/fern/benchmark/class-use/Benchmark.html
- fern/doc/javadoc/fern/benchmark/class-use/RandomNumber.html
- fern/doc/javadoc/fern/benchmark/class-use/SimulatorCorrectness.html
- fern/doc/javadoc/fern/benchmark/class-use/SimulatorFireTypes.html
- fern/doc/javadoc/fern/benchmark/class-use/SimulatorPerformance.html
- fern/doc/javadoc/fern/benchmark/class-use/SimulatorRandomNumbers.html
- fern/doc/javadoc/fern/benchmark/class-use/SimulatorTime.html
- fern/doc/javadoc/fern/benchmark/package-frame.html
- fern/doc/javadoc/fern/benchmark/package-summary.html
- fern/doc/javadoc/fern/benchmark/package-tree.html
- fern/doc/javadoc/fern/benchmark/package-use.html
- fern/doc/javadoc/fern/benchmark/RandomNumber.html
- fern/doc/javadoc/fern/benchmark/SimulatorCorrectness.html
- fern/doc/javadoc/fern/benchmark/SimulatorFireTypes.html
- fern/doc/javadoc/fern/benchmark/SimulatorPerformance.html
- fern/doc/javadoc/fern/benchmark/SimulatorRandomNumbers.html
- fern/doc/javadoc/fern/benchmark/SimulatorTime.html
- fern/doc/javadoc/fern/cellDesigner/
- fern/doc/javadoc/fern/cellDesigner/CellDesignerNetworkWrapper.html
- fern/doc/javadoc/fern/cellDesigner/CellDesignerPropensityCalculator.html
- fern/doc/javadoc/fern/cellDesigner/class-use/
- fern/doc/javadoc/fern/cellDesigner/class-use/CellDesignerNetworkWrapper.html
- fern/doc/javadoc/fern/cellDesigner/class-use/CellDesignerPropensityCalculator.html
- fern/doc/javadoc/fern/cellDesigner/class-use/FernCellDesignerPlugin.html
- fern/doc/javadoc/fern/cellDesigner/FernCellDesignerPlugin.html
- fern/doc/javadoc/fern/cellDesigner/package-frame.html
- fern/doc/javadoc/fern/cellDesigner/package-summary.html
- fern/doc/javadoc/fern/cellDesigner/package-tree.html
- fern/doc/javadoc/fern/cellDesigner/package-use.html
- fern/doc/javadoc/fern/cellDesigner/ui/
- fern/doc/javadoc/fern/cellDesigner/ui/class-use/
- fern/doc/javadoc/fern/cellDesigner/ui/class-use/ExtendedPane.html
- fern/doc/javadoc/fern/cellDesigner/ui/class-use/MainFrame.html
- fern/doc/javadoc/fern/cellDesigner/ui/class-use/OverviewPane.html
- fern/doc/javadoc/fern/cellDesigner/ui/ExtendedPane.html
- fern/doc/javadoc/fern/cellDesigner/ui/MainFrame.html
- fern/doc/javadoc/fern/cellDesigner/ui/OverviewPane.html
- fern/doc/javadoc/fern/cellDesigner/ui/package-frame.html
- fern/doc/javadoc/fern/cellDesigner/ui/package-summary.html
- fern/doc/javadoc/fern/cellDesigner/ui/package-tree.html
- fern/doc/javadoc/fern/cellDesigner/ui/package-use.html
- fern/doc/javadoc/fern/class-use/
- fern/doc/javadoc/fern/class-use/Start.html
- fern/doc/javadoc/fern/cytoscape/
- fern/doc/javadoc/fern/cytoscape/class-use/
- fern/doc/javadoc/fern/cytoscape/class-use/ColorCalculator.html
- fern/doc/javadoc/fern/cytoscape/class-use/ColorCalculator.Scale.html
- fern/doc/javadoc/fern/cytoscape/class-use/CytoscapeAnnotationManager.html
- fern/doc/javadoc/fern/cytoscape/class-use/CytoscapeColorChangeObserver.ColorChangingNodeAppeareanceCalculator.html
- fern/doc/javadoc/fern/cytoscape/class-use/CytoscapeColorChangeObserver.html
- fern/doc/javadoc/fern/cytoscape/class-use/CytoscapeNetworkWrapper.html
- fern/doc/javadoc/fern/cytoscape/class-use/CytoscapeVisualizer.html
- fern/doc/javadoc/fern/cytoscape/class-use/CytoscapeVisualizer.ShowMainFrameAction.html
- fern/doc/javadoc/fern/cytoscape/class-use/CytoscapeVisualizer.SimulationAction.html
- fern/doc/javadoc/fern/cytoscape/class-use/FernVisualStyle.html
- fern/doc/javadoc/fern/cytoscape/class-use/NetworkChecker.EdgeClassifier.html
- fern/doc/javadoc/fern/cytoscape/class-use/NetworkChecker.EdgeClassifierByDirection.html
- fern/doc/javadoc/fern/cytoscape/class-use/NetworkChecker.EdgeClassifierByIdentifier.html
- fern/doc/javadoc/fern/cytoscape/class-use/NetworkChecker.html
- fern/doc/javadoc/fern/cytoscape/class-use/NetworkChecker.NodeClassifier.html
- fern/doc/javadoc/fern/cytoscape/class-use/NetworkChecker.NodeClassifierByAnnotation.html
- fern/doc/javadoc/fern/cytoscape/class-use/NetworkChecker.NodeParameter.html
- fern/doc/javadoc/fern/cytoscape/ColorCalculator.html
- fern/doc/javadoc/fern/cytoscape/ColorCalculator.Scale.html
- fern/doc/javadoc/fern/cytoscape/CytoscapeAnnotationManager.html
- fern/doc/javadoc/fern/cytoscape/CytoscapeColorChangeObserver.ColorChangingNodeAppeareanceCalculator.html
- fern/doc/javadoc/fern/cytoscape/CytoscapeColorChangeObserver.html
- fern/doc/javadoc/fern/cytoscape/CytoscapeNetworkWrapper.html
- fern/doc/javadoc/fern/cytoscape/CytoscapeVisualizer.html
- fern/doc/javadoc/fern/cytoscape/CytoscapeVisualizer.ShowMainFrameAction.html
- fern/doc/javadoc/fern/cytoscape/CytoscapeVisualizer.SimulationAction.html
- fern/doc/javadoc/fern/cytoscape/FernVisualStyle.html
- fern/doc/javadoc/fern/cytoscape/NetworkChecker.EdgeClassifier.html
- fern/doc/javadoc/fern/cytoscape/NetworkChecker.EdgeClassifierByDirection.html
- fern/doc/javadoc/fern/cytoscape/NetworkChecker.EdgeClassifierByIdentifier.html
- fern/doc/javadoc/fern/cytoscape/NetworkChecker.html
- fern/doc/javadoc/fern/cytoscape/NetworkChecker.NodeClassifier.html
- fern/doc/javadoc/fern/cytoscape/NetworkChecker.NodeClassifierByAnnotation.html
- fern/doc/javadoc/fern/cytoscape/NetworkChecker.NodeParameter.html
- fern/doc/javadoc/fern/cytoscape/package-frame.html
- fern/doc/javadoc/fern/cytoscape/package-summary.html
- fern/doc/javadoc/fern/cytoscape/package-tree.html
- fern/doc/javadoc/fern/cytoscape/package-use.html
- fern/doc/javadoc/fern/cytoscape/ui/
- fern/doc/javadoc/fern/cytoscape/ui/class-use/
- fern/doc/javadoc/fern/cytoscape/ui/class-use/ColorPicker.html
- fern/doc/javadoc/fern/cytoscape/ui/class-use/ExtendedPane.html
- fern/doc/javadoc/fern/cytoscape/ui/class-use/MainFrame.html
- fern/doc/javadoc/fern/cytoscape/ui/class-use/OverviewPane.html
- fern/doc/javadoc/fern/cytoscape/ui/ColorPicker.html
- fern/doc/javadoc/fern/cytoscape/ui/ExtendedPane.html
- fern/doc/javadoc/fern/cytoscape/ui/MainFrame.html
- fern/doc/javadoc/fern/cytoscape/ui/OverviewPane.html
- fern/doc/javadoc/fern/cytoscape/ui/package-frame.html
- fern/doc/javadoc/fern/cytoscape/ui/package-summary.html
- fern/doc/javadoc/fern/cytoscape/ui/package-tree.html
- fern/doc/javadoc/fern/cytoscape/ui/package-use.html
- fern/doc/javadoc/fern/example/
- fern/doc/javadoc/fern/example/AutocatalyticNetworkExample.html
- fern/doc/javadoc/fern/example/CellGrowthObserver.html
- fern/doc/javadoc/fern/example/class-use/
- fern/doc/javadoc/fern/example/class-use/AutocatalyticNetworkExample.html
- fern/doc/javadoc/fern/example/class-use/CellGrowthObserver.html
- fern/doc/javadoc/fern/example/class-use/DecayingDimerizingHistogramDistances.html
- fern/doc/javadoc/fern/example/class-use/DecayingDimerizingInteractive.html
- fern/doc/javadoc/fern/example/class-use/DecayingDimerizingPlots.html
- fern/doc/javadoc/fern/example/class-use/Dsmts.html
- fern/doc/javadoc/fern/example/class-use/ExamplePath.html
- fern/doc/javadoc/fern/example/class-use/HistogramDistanceTestSet.html
- fern/doc/javadoc/fern/example/class-use/IrreversibleIsomerization.html
- fern/doc/javadoc/fern/example/class-use/LacYComplete.html
- fern/doc/javadoc/fern/example/class-use/LacYHistogramDistances.html
- fern/doc/javadoc/fern/example/class-use/LacZ.html
- fern/doc/javadoc/fern/example/class-use/MapkBenchmark.html
- fern/doc/javadoc/fern/example/class-use/MichaelisMentenKinetic.html
- fern/doc/javadoc/fern/example/class-use/SBMLMathTreeTest.html
- fern/doc/javadoc/fern/example/DecayingDimerizingHistogramDistances.html
- fern/doc/javadoc/fern/example/DecayingDimerizingInteractive.html
- fern/doc/javadoc/fern/example/DecayingDimerizingPlots.html
- fern/doc/javadoc/fern/example/Dsmts.html
- fern/doc/javadoc/fern/example/ExamplePath.html
- fern/doc/javadoc/fern/example/HistogramDistanceTestSet.html
- fern/doc/javadoc/fern/example/IrreversibleIsomerization.html
- fern/doc/javadoc/fern/example/LacYComplete.html
- fern/doc/javadoc/fern/example/LacYHistogramDistances.html
- fern/doc/javadoc/fern/example/LacZ.html
- fern/doc/javadoc/fern/example/MapkBenchmark.html
- fern/doc/javadoc/fern/example/MichaelisMentenKinetic.html
- fern/doc/javadoc/fern/example/package-frame.html
- fern/doc/javadoc/fern/example/package-summary.html
- fern/doc/javadoc/fern/example/package-tree.html
- fern/doc/javadoc/fern/example/package-use.html
- fern/doc/javadoc/fern/example/SBMLMathTreeTest.html
- fern/doc/javadoc/fern/network/
- fern/doc/javadoc/fern/network/AbstractKineticConstantPropensityCalculator.html
- fern/doc/javadoc/fern/network/AbstractNetworkImpl.html
- fern/doc/javadoc/fern/network/AmountManager.html
- fern/doc/javadoc/fern/network/AnnotationManager.html
- fern/doc/javadoc/fern/network/AnnotationManagerImpl.html
- fern/doc/javadoc/fern/network/ArrayKineticConstantPropensityCalculator.html
- fern/doc/javadoc/fern/network/class-use/
- fern/doc/javadoc/fern/network/class-use/AbstractKineticConstantPropensityCalculator.html
- fern/doc/javadoc/fern/network/class-use/AbstractNetworkImpl.html
- fern/doc/javadoc/fern/network/class-use/AmountManager.html
- fern/doc/javadoc/fern/network/class-use/AnnotationManager.html
- fern/doc/javadoc/fern/network/class-use/AnnotationManagerImpl.html
- fern/doc/javadoc/fern/network/class-use/ArrayKineticConstantPropensityCalculator.html
- fern/doc/javadoc/fern/network/class-use/ComplexDependenciesPropensityCalculator.html
- fern/doc/javadoc/fern/network/class-use/FeatureNotSupportedException.html
- fern/doc/javadoc/fern/network/class-use/Network.html
- fern/doc/javadoc/fern/network/class-use/NetworkLoader.html
- fern/doc/javadoc/fern/network/class-use/PropensityCalculator.html
- fern/doc/javadoc/fern/network/ComplexDependenciesPropensityCalculator.html
- fern/doc/javadoc/fern/network/creation/
- fern/doc/javadoc/fern/network/creation/AutocatalyticNetwork.html
- fern/doc/javadoc/fern/network/creation/CatalystIterator.html
- fern/doc/javadoc/fern/network/creation/class-use/
- fern/doc/javadoc/fern/network/creation/class-use/AutocatalyticNetwork.html
- fern/doc/javadoc/fern/network/creation/class-use/CatalystIterator.html
- fern/doc/javadoc/fern/network/creation/package-frame.html
- fern/doc/javadoc/fern/network/creation/package-summary.html
- fern/doc/javadoc/fern/network/creation/package-tree.html
- fern/doc/javadoc/fern/network/creation/package-use.html
- fern/doc/javadoc/fern/network/FeatureNotSupportedException.html
- fern/doc/javadoc/fern/network/fernml/
- fern/doc/javadoc/fern/network/fernml/class-use/
- fern/doc/javadoc/fern/network/fernml/class-use/FernMLAnnotationManager.html
- fern/doc/javadoc/fern/network/fernml/class-use/FernMLNetwork.html
- fern/doc/javadoc/fern/network/fernml/FernMLAnnotationManager.html
- fern/doc/javadoc/fern/network/fernml/FernMLNetwork.html
- fern/doc/javadoc/fern/network/fernml/package-frame.html
- fern/doc/javadoc/fern/network/fernml/package-summary.html
- fern/doc/javadoc/fern/network/fernml/package-tree.html
- fern/doc/javadoc/fern/network/fernml/package-use.html
- fern/doc/javadoc/fern/network/modification/
- fern/doc/javadoc/fern/network/modification/CatalysedNetwork.html
- fern/doc/javadoc/fern/network/modification/class-use/
- fern/doc/javadoc/fern/network/modification/class-use/CatalysedNetwork.html
- fern/doc/javadoc/fern/network/modification/class-use/ExtractSubNetwork.html
- fern/doc/javadoc/fern/network/modification/class-use/ModifierNetwork.html
- fern/doc/javadoc/fern/network/modification/class-use/ReversibleNetwork.html
- fern/doc/javadoc/fern/network/modification/ExtractSubNetwork.html
- fern/doc/javadoc/fern/network/modification/ModifierNetwork.html
- fern/doc/javadoc/fern/network/modification/package-frame.html
- fern/doc/javadoc/fern/network/modification/package-summary.html
- fern/doc/javadoc/fern/network/modification/package-tree.html
- fern/doc/javadoc/fern/network/modification/package-use.html
- fern/doc/javadoc/fern/network/modification/ReversibleNetwork.html
- fern/doc/javadoc/fern/network/Network.html
- fern/doc/javadoc/fern/network/NetworkLoader.html
- fern/doc/javadoc/fern/network/package-frame.html
- fern/doc/javadoc/fern/network/package-summary.html
- fern/doc/javadoc/fern/network/package-tree.html
- fern/doc/javadoc/fern/network/package-use.html
- fern/doc/javadoc/fern/network/PropensityCalculator.html
- fern/doc/javadoc/fern/network/sbml/
- fern/doc/javadoc/fern/network/sbml/class-use/
- fern/doc/javadoc/fern/network/sbml/class-use/MathTree.ConstLeaf.html
- fern/doc/javadoc/fern/network/sbml/class-use/MathTree.GlobalLeaf.html
- fern/doc/javadoc/fern/network/sbml/class-use/MathTree.html
- fern/doc/javadoc/fern/network/sbml/class-use/MathTree.InnerNode.html
- fern/doc/javadoc/fern/network/sbml/class-use/MathTree.Node.html
- fern/doc/javadoc/fern/network/sbml/class-use/MathTree.VarLeaf.html
- fern/doc/javadoc/fern/network/sbml/class-use/SBMLEventHandlerObserver.html
- fern/doc/javadoc/fern/network/sbml/class-use/SBMLNetwork.html
- fern/doc/javadoc/fern/network/sbml/class-use/SBMLPropensityCalculator.html
- fern/doc/javadoc/fern/network/sbml/MathTree.ConstLeaf.html
- fern/doc/javadoc/fern/network/sbml/MathTree.GlobalLeaf.html
- fern/doc/javadoc/fern/network/sbml/MathTree.html
- fern/doc/javadoc/fern/network/sbml/MathTree.InnerNode.html
- fern/doc/javadoc/fern/network/sbml/MathTree.Node.html
- fern/doc/javadoc/fern/network/sbml/MathTree.VarLeaf.html
- fern/doc/javadoc/fern/network/sbml/package-frame.html
- fern/doc/javadoc/fern/network/sbml/package-summary.html
- fern/doc/javadoc/fern/network/sbml/package-tree.html
- fern/doc/javadoc/fern/network/sbml/package-use.html
- fern/doc/javadoc/fern/network/sbml/SBMLEventHandlerObserver.html
- fern/doc/javadoc/fern/network/sbml/SBMLNetwork.html
- fern/doc/javadoc/fern/network/sbml/SBMLPropensityCalculator.html
- fern/doc/javadoc/fern/package-frame.html
- fern/doc/javadoc/fern/package-summary.html
- fern/doc/javadoc/fern/package-tree.html
- fern/doc/javadoc/fern/package-use.html
- fern/doc/javadoc/fern/simulation/
- fern/doc/javadoc/fern/simulation/algorithm/
- fern/doc/javadoc/fern/simulation/algorithm/AbstractBaseTauLeaping.html
- fern/doc/javadoc/fern/simulation/algorithm/AbstractTauLeapingPropensityBoundSimulator.html
- fern/doc/javadoc/fern/simulation/algorithm/class-use/
- fern/doc/javadoc/fern/simulation/algorithm/class-use/AbstractBaseTauLeaping.html
- fern/doc/javadoc/fern/simulation/algorithm/class-use/AbstractTauLeapingPropensityBoundSimulator.html
- fern/doc/javadoc/fern/simulation/algorithm/class-use/DependencyGraph.html
- fern/doc/javadoc/fern/simulation/algorithm/class-use/GibsonBruckSimulator.html
- fern/doc/javadoc/fern/simulation/algorithm/class-use/GillespieEnhanced.html
- fern/doc/javadoc/fern/simulation/algorithm/class-use/GillespieSimple.html
- fern/doc/javadoc/fern/simulation/algorithm/class-use/HybridMaximalTimeStep.html
- fern/doc/javadoc/fern/simulation/algorithm/class-use/IndexedPriorityQueue.html
- fern/doc/javadoc/fern/simulation/algorithm/class-use/TauLeapingAbsoluteBoundSimulator.html
- fern/doc/javadoc/fern/simulation/algorithm/class-use/TauLeapingRelativeBoundSimulator.html
- fern/doc/javadoc/fern/simulation/algorithm/class-use/TauLeapingSpeciesPopulationBoundSimulator.html
- fern/doc/javadoc/fern/simulation/algorithm/DependencyGraph.html
- fern/doc/javadoc/fern/simulation/algorithm/GibsonBruckSimulator.html
- fern/doc/javadoc/fern/simulation/algorithm/GillespieEnhanced.html
- fern/doc/javadoc/fern/simulation/algorithm/GillespieSimple.html
- fern/doc/javadoc/fern/simulation/algorithm/HybridMaximalTimeStep.html
- fern/doc/javadoc/fern/simulation/algorithm/IndexedPriorityQueue.html
- fern/doc/javadoc/fern/simulation/algorithm/package-frame.html
- fern/doc/javadoc/fern/simulation/algorithm/package-summary.html
- fern/doc/javadoc/fern/simulation/algorithm/package-tree.html
- fern/doc/javadoc/fern/simulation/algorithm/package-use.html
- fern/doc/javadoc/fern/simulation/algorithm/TauLeapingAbsoluteBoundSimulator.html
- fern/doc/javadoc/fern/simulation/algorithm/TauLeapingRelativeBoundSimulator.html
- fern/doc/javadoc/fern/simulation/algorithm/TauLeapingSpeciesPopulationBoundSimulator.html
- fern/doc/javadoc/fern/simulation/class-use/
[truncated: 304 more entries]
