# Supplementary material for: FERN – a Java framework for stochastic simulation and evaluation of reaction networks
Source: BMC Bioinformatics. 2008 Aug 29;9:356. doi: 10.1186/1471-2105-9-356 (PMC2553347; doi:10.1186/1471-2105-9-356)
Supplement: Additional file 1 — FERN distribution, Version 1.3. This archive contains the FERN source code and binaries as well as documentation and example models in FernML and SBML. [file 1471-2105-9-356-S1.zip › fern/doc/FernMLSchema.xsd]

<?xml version="1.0" encoding="utf-8"?>
<xsd:schema xmlns:xsd="http://www.w3.org/2001/XMLSchema">
  <xsd:element name="fernml" type="FERNML">
    <xsd:key name="speciesKey">
      <xsd:selector xpath="./listOfSpecies/species" />
      <xsd:field xpath="@name" />
    </xsd:key>
    <xsd:keyref name="listOfSpecieslistOfReactants" refer="speciesKey">
      <xsd:selector xpath="listOfReactions/reaction/listOfReactants/speciesReference" />
      <xsd:field xpath="@name" />
    </xsd:keyref>
    <xsd:keyref name="listOfSpecieslistOfProducts" refer="speciesKey">
      <xsd:selector xpath="listOfReactions/reaction/listOfProducts/speciesReference" />
      <xsd:field xpath="@name" />
    </xsd:keyref>
  </xsd:element>
  <xsd:complexType name="FERNML">
    <xsd:complexContent>
      <xsd:extension base="RNBase">
        <xsd:sequence>
          <xsd:element name="listOfSpecies" type="ListOfSpecies" />
          <xsd:element name="listOfReactions" type="ListOfReactions" />
        </xsd:sequence>
        <xsd:attribute name="version" type="xsd:string" use="required" />
      </xsd:extension>
    </xsd:complexContent>
  </xsd:complexType>
  <xsd:complexType name="ListOfSpecies">
    <xsd:sequence>
      <xsd:element name="species" type="Species" minOccurs="1" maxOccurs="unbounded" />
    </xsd:sequence>
  </xsd:complexType>
  <xsd:complexType name="ListOfReactions">
    <xsd:sequence>
      <xsd:element name="reaction" type="Reaction" minOccurs="1" maxOccurs="unbounded" />
    </xsd:sequence>
  </xsd:complexType>
  <xsd:complexType name="Species">
    <xsd:complexContent>
      <xsd:extension base="RNBase">
        <xsd:attribute name="initialAmount" type="xsd:float" use="required" />
        <xsd:attribute name="name" type="xsd:string" use="required" />
      </xsd:extension>
    </xsd:complexContent>
  </xsd:complexType>
  <xsd:complexType name="Reaction">
    <xsd:complexContent>
      <xsd:extension base="RNBase">
        <xsd:sequence>
          <xsd:element name="listOfReactants" type="ListOfSpeciesReferences" />
          <xsd:element name="listOfProducts" type="ListOfSpeciesReferences" />
        </xsd:sequence>
        <xsd:attribute name="kineticConstant" type="xsd:float" use="required" />
        <xsd:attribute name="kineticConstantReversible" type="xsd:float" use="optional" />
      </xsd:extension>
    </xsd:complexContent>
  </xsd:complexType>
  <xsd:complexType name="ListOfSpeciesReferences">
    <xsd:sequence>
      <xsd:element name="speciesReference" type="SpeciesReference" minOccurs="1" maxOccurs="unbounded" />
    </xsd:sequence>
  </xsd:complexType>
  <xsd:complexType name="SpeciesReference">
    <xsd:attribute name="name" type="xsd:string" use="required" />
  </xsd:complexType>
  <xsd:complexType name="RNBase">
    <xsd:sequence>
      <xsd:element name="listOfAnnotations" type="ListOfAnnotations" minOccurs="0" />
    </xsd:sequence>
  </xsd:complexType>
  <xsd:complexType name="ListOfAnnotations">
    <xsd:sequence>
      <xsd:element name="annotation" type="Annotation" minOccurs="1" maxOccurs="unbounded" />
    </xsd:sequence>
  </xsd:complexType>
  <xsd:complexType name="Annotation">
    <xsd:simpleContent>
      <xsd:extension base="xsd:string">
        <xsd:attribute name="name" type="xsd:string" use="required" />
      </xsd:extension>
    </xsd:simpleContent>
  </xsd:complexType>
</xsd:schema>
